# Supplementary material for: Modification of Magnetite Nanoparticles with Triazine-Based Dendrons and Their Application as Drug-Transporting Systems
Source: Int J Mol Sci. 2021 Oct 21;22(21):11353. doi: 10.3390/ijms222111353 (PMC8583946; doi:10.3390/ijms222111353)
Supplement: Supplementary file 1 [file ijms-22-11353-s001.zip]

Archive with 1 entries (1 files):
- ijms-1382908-supplementary.pdf
